# Supplementary material for: Garlicnin B1, an Active Cyclic Sulfide from Garlic, Exhibits Potent Anti-Inflammatory and Anti-Tumor Activities
Source: Antioxidants (Basel). 2023 Apr 3;12(4):869. doi: 10.3390/antiox12040869 (PMC10135383; doi:10.3390/antiox12040869)
Supplement: Supplementary file 1 [file antioxidants-12-00869-s001.zip]

Archive with 1 entries (1 files):
- antioxidants-2302617-supplementary.pdf
